# Supplementary material for: A Miniature Four-Channel Ion Trap Array Based on Non-silicon MEMS Technology
Source: Micromachines (Basel). 2021 Jul 16;12(7):831. doi: 10.3390/mi12070831 (PMC8306856; doi:10.3390/mi12070831)
Supplement: Supplementary file 1 [file micromachines-12-00831-s001.zip]

Archive with 1 entries (1 files):
- micromachines-1297995-supplementary.pdf
